# Supplementary material for: In Situ Investigation of Under-Deposit Microbial Corrosion and its Inhibition Using a Multi-Electrode Array System
Source: Front Bioeng Biotechnol. 2022 Jan 10;9:803610. doi: 10.3389/fbioe.2021.803610 (PMC8784807; doi:10.3389/fbioe.2021.803610)
Supplement: Supplementary file 1 [file DataSheet1.zip]

Archive with 4 entries (4 files):
- Data sheet/Table 1.DOCX
- Data sheet/Table 2.DOCX
- Data sheet/Table 3.DOCX
- Data sheet/Table 4.DOCX
